# Supplementary material for: A brain-permeable inhibitor of the neurodegenerative disease target kynurenine 3-monooxygenase prevents accumulation of neurotoxic metabolites
Source: Commun Biol. 2019 Jul 24;2:271. doi: 10.1038/s42003-019-0520-5 (PMC6656724; doi:10.1038/s42003-019-0520-5)
Supplement: Supplementary file 4 — Supplementary Data [file 42003_2019_520_MOESM4_ESM.xlsx]

## Sheet: Figure3 b, c, e, f
	Figure 3b Rhabdomere quantification of HTT93Q flies treated with inhibitor 1
	Untreated Day 0	Untreated	DMSO	10μM	100μM
	6.08824	4.523	5.06	5.69491	5.52542
	5.61224	4.605	5.19149	5.46667	5.875
	5.88372	5.211	5.18605	5.46774	5.46
	6.20455	5.045	5.13636	5.5	5.62222
	6.1	5.231	4.91489	5.17391	5.60465
	5.9	5.222	5.02128	5.37931	5.46774
	5.6	4.944	5.13158	4.675	5.39706
	6.075	5.019	5.08163	5.81395	5.53488
	5.75	5.277	5.25	5.21429	5.65385
	5.71429	5.238	4.90244	5.44118	5.67391
	6.09302	5.114	5.29091	5.2381	5.57143
	5.95833	4.897	5.32759	5.60714
	6.05128	5.077
	6.12766	5.121
	Figure3c The concentration of inhibitor 1 detected in the brain at 5 minutes and 60 minutes after single intravenous administration in the mouse
		5min in blood (ng/mL)			5min in brain (ng/g)			60min in blood (ng/mL)			60min in brain (ng/g)
	Inhibitor 1	3059	4036	4260	100	116	121	34	44	86	≤ LLoQ	≤ LLoQ	≤ LLoQ
	Prodrug 1a	906	238	≤ LLoQ	1159	467	28	226	185	167	107	78	85
	Prodrug 1b	811	614	636	1570	960	1495	72	231	236	53	45	48
	Prodrug 1c	131	108	75	42	49	29	14	21	37	≤ LLoQ	≤ LLoQ	≤ LLoQ
	LLoQ: Lower Limit of Quantification. LLoQ (blood) = 1 ng/mL, LLoQ (brain) = 4 ng/g
	Figure3e The concentration of inhibitor 1 detected in the brain and blood after single intravenous administration of prodrug1b in the rat.
	Blood (ng/mL)			Brain (ng/g)
	5 min	5054	6942	3380	7403	6757	4741
	15 min	3035	2128	2786	9699	6790	9087
	30 min	2924	2687	1996	4057	6044	3399
	60 min	1289	1080	1269	749	ND	662
	ND = not determined due to analytical issues.
	Figure 3f Percentage of [5-3H]-KYN that is metabolized into [3H]-3-HK
	Vehicle	Prodrug 1b	Ro 61-8048
	0.86	0.72	2.76
	1.66	0.39	5.1
	5.22	1.91	4.48
	6.18	0.11	5.65
	3.79	1.44	2.31
	1.19	0.83	2.1
	5.88	2.24
	1.87	1.06
	4.2	1.38
		0.19

## Sheet: Figure 3d
Figure 3d The effect of inhibitor 1 and prodrugs on the fluorescence of K562 cells incubated with riboflavin (or without as a control) and read over 300 seconds.
Time	Mean FL2-A
	Control	Riboflavin(RF)	Inhibitor 1	Inhibitor 1+RF	Inhibitor 1a	Inhibitor 1a+RF	Inhibitor 1b	Inhibitor 1b+RF	Inhibitor 1c	Inhibitor 1c+RF
1	74.9398	83.2765	58.5977	57.8501	62.8068	66.6886	59.4089	68.4214	60.7763	59.0947
2	84.2317	69.1111	60.0072	68.195	65.3939	77.0559	74.4694	59.9856	66.3048	60.924
3	60.9758	82.3727	67.7034	76.5831	65.9534	76.3441	63.9701	60.5407	65.3995	73.4972
4	77.0227	90.4624	70.7452	79.4311	67.578	79.1454	74.1481	70.7371	63.0468	69.9684
5	70.6168	82.4085	67.5932	82.0702	95.4631	76.5093	69.3994	73.9809	63.242	72.5678
6	77.1225	98.4314	73.8962	81.9884	74.9954	70.1034	85.3201		70.364	74.4347
7	73.4946	97.4527	67.4758	90.6957	70.9085	78.0817	65.8772	70.0766	70.7267	79.1187
8	73.8275	102.444	70.8509	103.273	67.1271	61.6115	64.6618	79.2542	69.4944	75.6454
9	71.027	108.796	70.2488	85.7695	73.1303	77.1783	75.1816	74.428	61.7003	67.0167
10	68.3448	97.7196	62.7592	79.0841	72.7497	77.0079	65.2591	68.8951	64.8608	67.969
11	82.9128	102.606	77.285	75.8392	72.8766	76.2774	66.6947	74.8573	67.678	76.3928
12	70.5813	114.882	62.4772	90.2575	67.6935	73.3237	71.5819	61.7924	66.435	70.9855
13	76.9524	103.119	77.3353	94.7738	65.5483	80.945	64.8329	73.6501	65.4185	69.9429
14	71.9436	114.038	59.2796	85.01	62.9846	77.1267	89.9269	66.7614	63.4567	75.4598
15	66.4836	109.245	72.2303	84.7712	66.0933	72.81	70.1172	66.4386	76.7836	66.2006
16	65.7285	110.218	59.5936	92.5009	72.6219	73.5995	62.3175	70.4443	67.4064	66.4466
17	67.9686	114.962	66.477	84.7942	71.5929	72.8159	64.8355	84.0696	64.5667	67.3757
18	85.9337	114.769	74.8485	89.6792	74.2729	70.2667	66.4611	72.043	70.8626	67.734
19	69.9226	111.612	67.4183	89.7168	71.079	79.1673	67.5939	67.1331	67.4615	74.4059
20	74.7198	119.041	72.692	89.1147	65.0237	70.4902	77.2397	71.7374	63.1654	66.0414
21	73.0806	117.06	70.7199	89.1514	67.8381	73.119	62.5796	68.3709	72.0861	66.1319
22	62.6825	118.192	66.0999	87.4007	73.5221	68.9573	75.1688	63.6615	61.4384	64.4775
23	67.3921	123.445	73.6311	86.7734	66.6407	73.093	64.4814	77.2364	69.6297	77.198
24	64.9428	129.392	66.8806	100.372	60.7084	76.9959	62.2723	67.8499	66.5697	60.8371
25	82.1561	118.338	64.2052	86.5921	67.0503	76.7183	72.6272	69.9244	71.5954	67.5336
26	73.351	119.11	69.2459	96.0399	65.1993	77.0682	63.4509	63.1165	66.339	70.7606
27	69.4549	119.333	75.0146	88.2196	60.4697	79.2323	68.2859	68.7085	73.2571	63.6476
28	82.0851	131.792	72.8069	93.7226	71.5	82.2729	91.7618	82.6137	70.4198	78.2009
29	82.9621	124.527	69.8303	79.3708	69.0453	71.5281	61.3933	66.667	63.6654	67.5868
30	62.5758	130.656	64.5811	88.832	62.7015	70.6625	80.2839		67.4582	69.0873
31	64.3648	116.795	69.6241	92.0379	64.4591	83.7997	63.9181	69.5867	62.7888	71.2692
32	74.0259	122.737	69.5365	86.1439	64.2347	90.3531	77.4474	71.4329	68.2972	73.4475
33	71.3065	125.876	71.8318	88.6677	55.1955	80.6059	64.2714	68.7663	73.3272	70.0999
34	75.7502	121.585	74.9646	96.0776	71.3956	84.3561	64.6168	68.1894	61.4426	72.8455
35	77.7197	125.453	69.1073	100.68	74.0416	84.5178	62.2125	67.4845	68.722	73.1146
36	73.9647	116.529	70.5051	92.2571	69.9172	91.2699	63.3601	65.4275	62.639	84.0452
37	63.0189	128.21	75.5029	90.5753	63.6194	121.584	75.047	62.0628	72.8768	81.5628
38	77.6224	123.142	76.7544	90.4215	68.8551	78.7913	72.3659	79.7554	68.678	67.885
39	79.7261	113.565	66.6222	92.3378	70.7035	75.7042	66.5128	71.8901	68.8285	66.245
40	62.3593	126.257	65.9074	85.3147	65.2375	77.4255	71.9424	74.6505	61.8088	69.2627
41	66.68	124.225	70.9837	94.0329	71.5263	69.9794	65.3311	67.3001	65.9807	70.3014
42	74.0543	116.307	66.6152	87.0401	72.2776	80.832	57.7386	68.6026	63.4321	67.9384
43	73.6201	130.32	66.5051	85.6207	66.3859	80.2728	64.9563	71.4742	62.4982	71.1733
44	73.5394	135.364	69.366	91.9642	65.6923	74.0006	76.2961	70.8419	66.5622	75.3849
45	69.1361	118.782	72.463	87.5141	77.7901	74.2413	64.9496	73.4984	70.2233	79.5044
46	78.3276	124.647	66.1872	108.499	63.6509	75.6469	69.2781	66.2918	66.0851	78.9835
47	81.0409	138.337	80.2952	86.0612	64.3974	76.019	81.1375	65.218	62.6325	64.4457
48	67.8772	120.306	66.1093	86.6617	69.6496	79.3194	67.8595	62.6606	60.9847	76.5171
49	83.7698	109.688	63.526	87.0172	68.4244	84.6286	59.6705	64.6312	71.3031	76.3898
50	68.5729	137.158	71.9423	94.6987	66.5842	69.6865	59.1077	66.1236	61.3347	73.3656
51	71.3536	140.244	68.6456	96.632	84.0468	71.3815	63.2297	66.0387	64.7564	71.763
52	81.7018	125.028	63.8728	91.68	70.6359	77.4859	68.1688	76.7814	71.2827	74.1055
53	66.4111	132.827	78.8972	89.812	73.6668	63.7062	62.18	89.766	62.7382	84.6724
54	70.9555	131.008	67.9126	93.7579	68.6574	72.6022	71.9527	69.7239	62.0214	73.3361
55	70.3349	129.171	74.0667	87.4234	74.0888	77.7227	61.7835	71.9897	60.4279	68.1579
56	72.9147	136.869	71.6989	99.4202	78.9556	71.0848	67.9297	65.4958	72.6812	75.2463
57	59.4957	141.214	66.1421	86.1301	69.3849	78.0186	65.8344	67.6077	60.978	67.158
58	73.2368	139.346	66.5669	83.9296	71.9221	73.4047	70.9804	63.1543	74.5553	73.6163
59	63.4127	126.87	64.9814	83.152	67.5418	74.6366	83.2913	65.8022	61.6497	66.3108
60	67.19	135.07	72.0269	91.3871	67.2444	81.3981	66.5876	64.2484	68.636	86.6718
61	71.1003	132.637	74.8789	89.0239	66.1284	72.8084	75.4802	72.5935	71.322	69.1721
62	76.9458	132.931	74.4425	91.6766	70.5723	86.0716	62.7085	65.3263	66.7775	72.3703
63	75.518	136.624	77.7393	90.7917	69.2091	83.513	62.0355	67.2467	71.2944	74.443
64	69.0866	125.734	74.8524	84.4589	60.4994	68.185	68.2025	74.1915	61.7694	84.0248
65	73.2318	154.526	73.3132	86.819	66.2751	70.9467	84.2536	70.899	74.4193	70.7451
66	66.1353	141.326	69.0251	98.1548	71.4231	80.5855	67.4157	62.9778	71.2108	68.9441
67	66.654	131.661	68.8162	85.0353	76.9873	74.8881		72.4644	66.4788	67.9718
68	64.7255	144.199	65.4104	89.7397	64.8041	75.9513	73.8906	67.2559	68.0554	73.8765
69	67.9845	140.089	80.1345	82.1124	71.079	78.9254	68.6516	65.7985	66.1387	72.1056
70	61.5912	146.067	65.9322	89.3354	67.7259	76.0379	62.0346	72.8311	62.581	66.1158
71	67.4917	132.639	69.4379	84.6517	72.6471	71.5586	66.6482	64.7915	70.9571	75.7904
72	69.9851	133.172	62.5524	97.9994	69.4416	72.3742	57.6487	71.4445	61.8669	72.29
73	68.6574	122.266	67.6412	90.9477	78.8485	68.9647	62.1021	66.2714	59.11	63.4887
74	77.5236	147.264	69.7922	87.974	76.5007	72.9423	63.5175	68.531	65.8063	76.0061
75	69.0252	141.065	64.4952	118.794	68.8282	73.5351	76.406	62.261	70.1567	69.4537
76	62.2605	128.477	72.1545	95.8827	71.6415	77.2692	64.9854	77.326	71.0133	83.4579
77	79.2369	137.018	65.4185	97.7108	68.3625	73.8966	73.0194	78.5538	69.0831	70.3622
78	71.8018	118.983	75.0738	91.8237	64.1371	68.9348	62.2423	74.0344	67.3848	69.8661
79	78.1695	130.883	68.8643	96.7903	61.278	80.0837	69.0129	72.0616	62.6622	68.235
80	71.7463	142.001	68.7537	89.5238	86.9817	74.2862	66.4773	72.1249	59.2379	64.2389
81	69.5005	130.072	65.2514	100.31	69.0149	88.4245	80.3809	75.3679	67.5924	66.6702
82	70.1782	128.712	70.9301	93.6809	71.8782	74.1397	71.2061	70.4039	66.698	74.1497
83	74.7568	128.076	65.3604	92.2096	75.5759	72.555	66.4113	63.0662	72.8613	65.0781
84	67.7792	130.627	66.9096	91.7207	67.3886	77.9222	62.6182	64.0151	59.8321	75.3349
85	69.0609	125.673	64.9742	95.3311	62.9584	71.1759	62.9233	55.3565	67.3674	77.2889
86	68.9286	120.696	67.4088	93.965	70.3846	74.262	66.82	54.3489	64.9278	71.5712
87	71.7415	128.466	71.4488	92.0342	67.4832	83.6188	68.1946	53.6474	63.5322	69.4919
88	67.2387	139.357	65.8333	96.2454	65.6025	69.6581	70.6208	78.894	60.6322	79.2746
89	71.866	124.609	75.5015	84.2844	67.0619	73.0408	67.3012	66.277	71.0137	67.7879
90	63.925	140.888	72.1167	89.7248	56.0443	66.9366	62.9781	67.8924	64.6913	70.8888
91	73.7651	125.669	67.6518	103.321	70.7843	78.7023	65.6132	68.6706	60.4974	74.4255
92	69.9354	130.508	65.5845	94.0217	75.9789	74.4354	79.4207	64.2294	60.9053	71.5802
93	80.6533	130.193	76.0735	108.396	64.2979	72.3443	61.6956	67.5452	66.0881	64.2329
94	66.7036	129.426	72.8836	101.596	70.8989	76.4546	56.3311	71.5637	61.8991	76.1534
95	66.8907	142.788	73.1966	88.708	74.4564	74.2878	69.0689	68.962	71.6745	68.5955
96	64.9263	133.855	70.4634	87.9309	62.1247	78.3779	62.7073	69.0981	61.2905	69.1953
97	81.2931	136.188	79.3035	91.8477	74.1259	72.6519	67.1642	71.4878	64.1195	73.9972
98	65.385	120.168	68.2075	95.7401	70.7607	75.2215	64.3495	66.2851	63.3844	80.4745
99	69.809	118.451	81.4065	86.115	62.5701	75.6577	63.9068	68.8485	66.8173	79.2608
100	66.8589	134.874	67.3402	94.1371	67.7068	82.2199	65.6151	64.4929	64.6388	71.3817
101	72.6812	136.912	69.4078	88.3983	65.0201	83.6277	68.1064	79.4108	60.9073	68.5905
102	65.156	133.883	73.8677	86.8937	65.2036	75.8776	66.1597	67.3	71.531	69.3061
103	64.5622	131.72	68.5613	96.2218	72.8189	75.2938	69.5764	74.0387	68.7603	81.153
104	69.15	122.01	68.2535	91.0062	69.8364	78.628	71.4232	69.3058	73.4278	64.2862
105	70.2347	125.29	69.185	85.9688	79.3787	73.6792	67.6655	66.8673	70.7702	69.4395
106	71.9638	123.929	64.509	90.63	69.0676	77.5273	70.9326	65.1398		72.8824
107	69.3624	126.542	70.7666	102.325	65.9806	75.1286	67.3069	67.2859	65.4644	72.6967
108	62.1636	128.263	74.4144	86.6921	71.9339	85.9267	78.3464	76.1002	59.6	68.7938
109	65.6311	139.081	65.9945	94.9373	63.1963	77.6174	65.7215	64.9193	65.9032	77.0001
110	74.8443	120.729	74.9278	101.317	65.5705	80.93	61.0334	67.1403	64.8046	101.035
111	64.5928	136.479	63.9527	93.3953	70.2311	73.7502	73.2085	66.6222	62.8639	68.3006
112	71.3019	132.288	66.7975	87.7193	74.3674	71.7426	67.8411	76.5308	73.7495	81.3617
113	69.7673	123.705	73.1111	81.7274	64.1849	69.7709	63.3406	66.3118	65.6421	74.3397
114	62.0797	113.472	64.2797	92.0561	66.9999	76.7874	61.3377	69.6384	64.8422	82.2391
115	70.5209	131.507	75.5002	96.0601	70.8628	77.5388	59.2529	67.4632	65.8212	77.4714
116	75.3429	117.29	60.3469	90.3768	63.0922	84.4016	68.9216	75.6046	60.3337	79.1415
117	86.1605	117.114	64.8826	94.3965	65.1263	76.1294	60.863	65.8026	71.7881	76.1901
118	79.7644	120.756	76.225	85.8815	64.1545	74.9377	73.2344	75.6773	68.4913	74.4146
119	72.1338	133.214	73.1782	90.8594	66.0521	87.6559	69.0912	69.2281	61.9632	71.6486
120	71.5435	125.193	69.966	91.5725	71.0138	74.4102	68.0782	62.9594	71.2603	71.7874
121	87.5442	122.033	67.3012	98.9586	70.7464	75.5395	68.4644	73.8726	64.3006	71.4479
122	85.0864	117.381	73.6814	97.1593	70.6881	81.1296	74.7846	70.1941	66.0387	69.038
123	76.7578	129.809	70.389	93.8229	61.4122	72.2658	67.198	75.5081	60.967	77.5599
124	75.5494	137.853	65.2951	86.7237	64.077	82.9187	60.781	72.8909	65.4661	65.421
125	80.4755	122.778	65.8714	84.7944	58.9893	83.5586	75.5739	65.0814	71.7307	68.9087
126	61.1649	148.997	71.497	90.8359	71.6467	80.0995	68.1073	90.325	68.1222	73.5101
127	67.2019	129.014	66.2203	89.3824	70.7235	84.1816	61.5484	79.6616	67.1577	70.9787
128	62.2339	128.74	71.323	86.8811	92.7918	70.7551	65.7699	86.028	74.5621	68.5817
129	70.4527	127.515	80.8999	92.1868	67.0621	78.6984	65.5584	67.9394	65.0786	82.2996
130	68.1946	131.693	63.5564	91.4611	73.5794	76.4237	70.6895	71.3818	64.3779	77.9975
131	74.3725	125.087	65.9265	94.5831	73.174	73.7666	70.297	64.1119	61.8129	78.8708
132	62.4076	147.168	62.6029	95.0623	73.7861	84.8023	63.9501	61.5572	67.9514	72.9531
133	70.6721	138.936	71.378	94.0752	89.4305	86.5992	61.8088	94.8298	64.3245	69.8833
134	70.5534	129.945	63.6446	84.6209	72.3153	89.9267	67.3881	70.2629	71.4421	83.9215
135	81.3799	133.921	81.7679	92.0587	69.5879	71.49	72.9549	74.1823	56.6683	79.7028
136	73.7428	124.052	72.6879	85.8142	68.8532	73.2913	73.7025	67.3103	68.8511	71.3139
137	73.5571	123.212	64.7649	87.812	68.3954	77.6385	81.996	66.8614	63.3953	68.6972
138	105.862	122.093	70.9492	95.5221	72.1391	78.0518	64.0278	62.0265	67.8139	70.9504
139	79.8702	128.221	71.9794	88.4691	66.5751	79.9858	73.7179	65.7386	58.3217	77.3271
140	66.6969	127.104	76.9128	95.1038	68.6426	81.4402	70.6596	78.2061	64.965	65.7496
141	73.6365	125.148	69.0048	95.3416	71.6198	78.4022	65.2959	70.257	67.9348	70.4563
142	67.1921	136.651	75.6125	94.1712	62.303	73.6819	67.0978	61.8359	65.5491	80.1553
143	71.7545	123.669	64.8509	81.7332	66.1009	84.7911	66.9493	59.2281	62.6188	76.1397
144	69.022	128.142	68.4567	86.917	72.1842	73.7503	63.7024	64.8049	70.1323	73.5319
145	66.7228	128.313	73.7695	92.6881	77.1159	82.9855	64.9555	70.4006	72.3482	65.6345
146	80.7447	133.294	72.2823	94.0254	74.4857	76.1314	63.0728	71.1285	67.5842	80.6177
147	76.3526	119.647	70.5628	98.4511	66.3992	71.3843	65.2719	87.4833	67.7896	69.8
148	67.7389	130.217	73.8201	92.8657	68.0119	79.3725	64.6717	78.9692	61.5289	66.7156
149	69.7578	132.182	72.7105	90.6917	64.7914	73.9276	58.4438	83.3645	61.578	74.8034
150	67.1372	121.185	69.0029	98.1767	67.5857	79.4431	72.9655	69.0454	74.541	76.8737
150	63.8835	139.293	62.9541	83.8122	80.3603	80.8621	69.2574	63.6566	75.6646	72.9135
151	73.4581	131.288	67.4551	90.8207	65.9832	82.8536	67.5504	90.5621	74.1055	71.4133
152	64.9729	136.837	88.2044	86.7376	68.6188	84.0644	64.7423	65.9484	64.0538	63.8622
153	68.0137	123.244	65.6983	89.3865	67.2829	79.9109	66.1634	66.4392	71.5073	64.9008
154	65.3469	122.543	70.0309	82.3776	65.3775	70.6076	66.6151	73.37	64.4073	61.9556
155	80.4209	129.775	65.1586	91.8076	63.2916	81.9876	66.7633	69.838	79.8062	65.9985
156	68.7825	126.005	73.4138	87.2837	84.7669	97.5303	81.9745	67.9618	63.4389	77.7389
157	68.793	122.132	63.8539	95.4784	65.7251	82.0583	70.4672	74.988	66.0433	75.2159
158	75.2945	121.865	65.2582	97.4684	64.5588	76.1054	68.888	79.5852	77.1199	63.2356
159	68.4985	117.904	68.9697	99.0974	64.8611	81.9154	63.1084	72.4688	65.9487	73.4912
160	79.0511	130.469	69.3232	89.4062	71.2957	74.732	67.6383	68.6715	68.2757	69.5348
161	72.9822	122.608	69.3807	98.4502	68.4173	78.7936	72.4788	66.9867	65.6229	73.2922
162	72.6206	127.377	68.4211	83.5139	69.1704	80.2623	68.1629	66.0614	73.2079	72.8671
163	86.9254	126.894	70.4865	94.491	62.177	87.831	61.8155	72.6075	76.1112	66.3356
164	71.8578	121.937	69.1054	88.6333	62.9714	78.2425	72.8943		68.6809	72.5581
165	65.6006	126.935	81.6956	87.3245	59.3235	88.9176	66.9348	66.6133	74.2289	78.924
166	68.6998	130.509	68.6291	86.2259	64.4367	76.4936	81.8275	71.4736	63.0039	67.7598
167	82.4928	123.851	66.8049	85.4841	63.1133	77.5861	63.4971	66.1864	67.6017	72.219
168	66.1945	130.585	76.019	92.7274	70.3737	81.2435	69.5601	76.9673	71.3305	67.8075
169	75.3488	120.83	72.1858	87.7006	70.8169	69.995	66.2266	83.0184	60.8081	67.9436
170	86.0071	126.416	71.4796	91.7886	75.4565	76.0844	63.2324	66.3756	68.1392	71.9792
171	92.4056	127.63	70.1803	97.6099	74.8031	75.1687	71.0816	67.8828	64.0706	75.5287
172	81.1692	123.015	67.9888	92.4494	68.303	76.2468	64.8679	75.877	62.0379	81.171
173	75.5261	136.483	64.7191	89.0535	75.4135	76.452	66.3471	73.7338	65.9776	67.068
174	65.9433	120.83	68.3178	93.0936	65.6977	91.0743	62.6145	71.9243	64.9896	74.1367
175	73.519	130.208	65.4626	88.2272	63.8619	82.2997	64.0683	81.3099	61.3751	69.385
176	77.066	135.678	69.7191	89.3161	64.9144	71.2304	62.2863	77.3382	66.4636	72.9472
177	63.8258	121.083	68.715	98.6154	71.5092	82.5409	63.2387	70.0155	64.901	65.1782
178	66.0757	129.652	70.3238	97.3675	70.0199	83.797	62.1244	74.6135	61.5326	71.679
179	68.2341	130.391	72.1403	89.4774	62.7745	83.3947	60.9768	66.3824	59.9796	72.1122
180	81.9673	137.131	65.6729	94.8102	74.2305	77.8342	66.0807	69.9427	62.5335	71.5793
181	91.9041	123.827	67.7325	96.6093	66.2525	81.9208	67.7703	76.3224	76.003	71.6847
182	67.535	124.572	69.9069	84.8961	79.0013	84.6667	62.8795	67.5838	68.0549	68.0874
183	72.1737	121.733	72.5271	96.7091	66.849	90.8909	68.7432	71.5827	68.2565	72.3459
184	71.0641	126.845	62.8434	80.3329	68.993	77.712	66.0463	65.0348	69.279	84.4361
185	69.8562	120.897	61.0714	89.1849	72.5004	79.8293	71.8802	68.956	71.3733	73.51
186	72.8459	121.987	63.4472	93.5897	63.2792	75.7836	67.7727	72.1768	57.8539	78.5994
187	59.16	126.049	65.26	83.358	66.3093	75.8806	58.2069	64.9946	66.9027	74.8654
188	65.7725	124.174	61.9062	91.2107	65.4246	71.8889	62.0915	66.8744	66.2902	70.6525
189	71.9152	114.352	72.9078	91.3036	69.8563	78.4501	70.689	66.2559	63.1879	72.6599
190	81.7675	128.013	62.7886	86.364	64.8106	83.5712	65.9492	78.3506	65.4152	71.6395
191	61.2167	122.376	75.7743	91.4866	67.8681	83.7571	71.0396	73.7745	80.3268	73.6813
192	70.4427	134.784	69.7103	98.8485	76.3555	85.1234	66.5021	81.1453	62.8037	72.4303
193	94.8881	121.073	68.2782	96.6309	62.9013	79.9009	69.754	67.9193	66.5676	72.2144
194	72.4645	121.529	75.1072	86.3884	67.5689	85.1207	71.2187	76.0916	62.7968	70.7096
195	66.5808	123.756	67.3702	84.4614	69.2253	77.6693	60.2944	69.4278	62.3175	76.5378
196	69.9118	128.392	73.5579	89.0854	68.0225	83.1688	64.2132	77.5836	65.1901	68.4662
197	68.815	124.122	63.0531	86.9571	64.8755	77.034	69.4581	66.3351	63.3629	74.0322
198	80.7692	114.307	71.378	100.421	65.0683	74.719	60.2424	74.8673	63.7186	80.7138
199	70.0282	138.682	75.9922	94.9672	73.276	84.1449	63.9095	88.1743	67.8617	72.0017
200	80.4239	119.379	67.1243	89.8151	68.4678	72.3623	68.3928	75.2154	60.0777	70.0891
201	76.2798	133.344	64.7496	102.858	63.743	82.0161	67.1819	77.3426	63.4864	86.3241
202	67.5867	108.631	72.0456	96.2254	67.9824	82.155	65.5037	66.7809	61.4779	74.1317
203	65.1893	124.851	67.9526	96.9075	65.1501	80.3087	64.0642	67.9727	66.4	72.2152
204	76.9217	130.821	69.2291	87.7922	72.1321	83.7395	69.2461	78.7804	73.8246	73.0081
205	78.0711	123.228	68.3882	104.163	67.6503	75.8862	71.0384	80.5942	66.412	67.902
206	68.0505	121.75	67.8889	101.351	76.8144	80.5441	65.8624	80.5045	68.5071	73.0033
207	79.124	123.392	86.495	97.2264	66.0614	78.2135	84.1725	74.4762	65.7066	68.5643
208	64.8622	126.195	62.7036	92.1964	70.933	75.8557	61.809	63.7203	62.7965	68.7
209	73.7439	125.144	71.378	103.168	66.67	89.8771		75.1073	69.1637	69.7189
210	67.9176	128.595	70.8036	92.0142	75.2242	75.6272	63.8347	85.2506	65.6414	73.8666
211	86.0906	141.173	70.1052	88.9282	63.9027	74.772	64.9179	76.4736	61.189	68.0113
212	73.6199	120.318	67.7948	94.8273	75.8801	78.9838	79.7795	71.856	69.9799	68.439
213	72.3547	110.197	67.6359	90.9036	72.0195	79.8486	65.5615	73.7457	67.0074	75.7521
214	78.0309	128.923	73.078	91.8983	70.7136	85.6091	65.5412	69.5792	62.7098	69.313
215	69.3153	115.699	70.0644	92.7424	63.0842	72.3692	77.4734	69.7352	61.1148	70.0275
216	66.9649	123.947	66.3787	88.384	66.7033	76.5365	64.5845	62.3742	72.0775	82.5277
217	64.1653	122.616	69.1305	92.2321	76.8684	78.4892	79.5387	63.7834	66.579	65.3654
218	75.9416	118.104	63.5961	87.5509	65.6388	98.3289	63.2118	73.8071	74.5642	73.0124
219	63.5557	103.39	67.6169	91.6539	75.5416	73.228	62.2175	65.7738	63.8723	70.6316
220	93.7906	119.881	72.0009	91.7237	57.2305	81.3997	64.7614	74.2384	67.1515	69.3557
221	67.0426	124.702	70.955	92.4713	63.0107	79.2668	71.5547	68.291	69.9079	71.8998
222	66.9068	133.044	73.5053	88.7823	82.131	79.5698	73.4386	69.7591	64.9203	72.0115
223	76.7486	152.145	70.1694	92.4879	61.8898	77.0449	63.7191	70.2381	66.7576	75.4285
224	69.9198	121.978	67.8798	90.5061	78.2019	74.4286	66.4122	67.9318	68.2354	76.6132
225	67.459	123.944	63.0456	96.4742	64.94	88.2708	66.4261	67.6718	61.0732	64.7378
226	72.7097	130.755	69.7994	94.2691	61.9545	85.0921	74.5239	82.4603	64.5551	71.3045
227	73.7772	124.962	80.3995	89.3354	81.7434	74.6917	63.5228	67.1195	72.6044	71.308
228	71.4172	135.791	65.0241	91.7342	64.3166	82.0654	67.5549	74.1042	74.7403	72.1476
229	81.2929	122.452	75.8671	90.2495	73.143	84.702	66.9832	82.2488	70.3958	77.4181
230	61.6695	125.258	72.6611	90.8526	69.8287	79.2865	70.2746	71.3173	72.1876	75.7218
231	67.1554	120.146	69.1465	84.7602	78.798	81.1308	60.6805	72.1941	62.6422	74.7203
232	65.6554	122.058	77.1539	97.089	65.2682	78.995	61.2132	72.1267	60.7937	63.4201
233	58.0834	142.881	84.0225	90.9644	62.3279	74.5557	63.6311	70.0873	60.7918	79.8071
234	67.1428	121.175	72.0956	97.7272	64.6516	76.8184	61.5267	78.6494	62.7737	65.964
235	86.1986	117.849	71.7188	91.6634	67.5359	83.5317	63.4273	65.9889	66.7697	76.0775
236	65.3886	133.124	77.508	90.0366	62.1976	76.457	66.8737	71.0993	59.6246	64.6283
237	67.0794	117.341	70.0479	94.435	72.3736	73.3343	63.5208	71.2514	67.5077	67.6716
238	66.4291	134.463	67.3191	80.1305	65.6388	81.8714	61.618	88.3134	62.7072	76.1147
239	87.3931	119.661	70.6852	94.3666	57.9871	81.7086	66.4869	80.9081	65.1744	72.5417
240	74.0866	115.669	71.5496	93.0248	65.1872	71.2772	81.4894	70.619	62.0032	76.0711
241	63.5315	127.38	68.2772	79.3299	70.2236	71.1371	61.5653	70.7065	65.5565	67.5022
242	69.3863	138.83	66.8092	94.2083	64.8681	80.1937	68.253	67.5068	64.1639	74.3816
243	88.855	127.375	74.2786	92.6597	76.6359	78.8133	63.9692	75.3407	67.7502	67.6106
244	64.4965	116.612	73.7578	98.4255	70.2888	77.1985	68.9915	85.9325	67.4692	69.1297
245	69.022	137.237	64.993	91.1286	65.239	71.784	65.3476	62.7057	64.8685	70.0523
246	76.1648	130.853	72.4349	89.8881	66.0225	76.4618	65.028	63.1437	60.315	72.8598
247	70.3347	124.761	72.4231	96.0361	69.5673	76.5788	64.9434	68.8943	57.0256	73.5242
248	70.178	122.596	72.9269	105.915	71.9403	84.0475	72.1171	67.6156	60.7501	72.3676
249	75.47	123.781	73.9612	95.8756	60.949	88.1302	61.1299	72.8878	65.6634	62.3281
250	67.8119	123.336	64.1514	90.5537	74.7506	79.8853	65.7883	75.2602	68.7545	71.627
251	75.0579	125.437	69.3575	85.7489	69.0736	74.254	64.3008	81.6725	68.9291	76.9379
252	80.4875	123.816	71.1077	90.1877	64.7385	80.8677	66.2583	63.5895	61.3186	72.8243
253	66.4489	114.671	73.2137	93.5129	73.4244	76.9687	57.5738	94.0637	58.343	73.4853
254	82.8801	135.13	61.6264	92.4368	68.9052	78.4018	67.4754	69.9073	60.6258	68.5485
255	80.6095	120.523	73.2478	95.8323	66.0471	79.3117	80.4021	73.1265	61.9716	74.4059
256	66.8594	124.376	74.1381	102.402	71.8456	80.3275	64.5541	77.3945	68.0078	69.9245
257	70.9531	136.172	65.9552	88.7462	65.4654	85.8387	64.3068	73.2306	61.8857	73.5605
258	84.0614	112.519	71.1905	92.2946	66.5961	74.9866	63.4858	70.3422	64.1346	71.6237
259	78.8302	121.148	75.5302	90.5784	64.4847	77.0747	63.3673	75.3736	66.979	69.5725
260	65.1462	123.675	58.6648	90.7496	64.6396	82.2987	68.0494	71.1447	62.5657	70.3051
261	62.1509	124.49	68.051	85.4322	69.6249	80.9454	64.9292	64.2426	66.2976	74.2509
262	82.6074	125.318	83.4556	87.6781	63.5542	79.8871	74.0204	72.0492	55.9739	70.0486
263	70.5271	112.665	72.5814	89.5699	74.7956	72.6468	62.4759	67.2404	61.5763	73.1138
264	69.0098	123.095	62.7933	91.1464	61.8289	78.1909	64.3675	84.246	58.9526	71.9784
265	76.271	120.563	71.8304	101.22	74.7722	75.7199	76.0364	66.162	65.4818	65.5322
266	71.7191	126.239	66.7514	87.406	67.9358	74.9831	65.4678	77.7386	65.0009	77.0547
267	73.9562	122.917	81.9445	85.2017	68.4395	77.6675	65.4326	69.8662	60.6562	67.0622
268	68.8693	123.407	77.1471	92.419	64.2107	79.029	63.7802	72.198	62.5979	65.9418
269	69.4018	124.517	69.5764	102.43	64.6165	74.2664	59.6607	66.2698	58.2688	66.5235
270	69.3179	115.203	62.2998	95.4166	69.3661	75.8586	76.0527	80.3678	64.2796	67.3023
271	64.8639	119.15	71.7445	87.2738	65.7453	82.7053	66.3814	73.7661	63.8032	71.0374
272	65.6584	118.142	68.405	96.2405	66.0757	71.5115	68.6706	73.9051	62.2899	66.5112
273	67.1121	117.109	75.4152	90.2248	62.651	79.6252	81.3316	70.9765	65.2689	68.1967
274	70.7759	114.461	63.4153	96.12	68.8947	78.4434	57.716	95.4819	64.2353	65.3222
275	58.8459	132.224	65.6323	96.1167	65.2853	73.1159	68.1231	68.4002	63.4034	71.8705
276	73.3779	116.98	80.1525	92.7649	64.2247	78.9376	77.5574	68.0519	69.6019	78.1035
277	62.4723	113.805	66.6648	93.9738	72.2251	86.5417	66.1002	69.0702	71.2746	67.2498
278	62.2962	123.528	71.6762	96.4997	64.2275	71.418	69.3045	71.0696	62.0119	82.372
279	66.6502	128.113	66.4665	102.37	62.5103	92.6762	62.2496	60.9243	82.5695	67.9622
280	72.0015	128.96	68.3043	85.6566	72.056	84.6439	71.956	65.2139	64.5605	68.2162
281	80.8271	131.3	64.2639	98.5115	73.5008	72.3195	66.9162	70.7121	68.4649	75.3365
282	72.2093	114.337	70.6519	91.0348	73.9488	75.0968	63.069	67.1252	63.2455	64.5541
283	65.5868	120.485	72.9108	80.1297	64.4153	76.4776	66.2587	73.6802	75.8693	65.3614
284	69.5173	115.724	65.5656	89.6398	62.5665	75.0964	64.0852	72.4706	64.7397	72.1117
285	61.7942	119.942	69.0212	93.5312	70.4183	78.0282	69.0215	67.7181	65.0234	75.2757
286	77.3791	118.42	70.8095	96.1957	61.8749	74.7524	56.1725	67.6282	60.973	71.3453
287	65.7745	114.294	68.972	89.4367	68.6514	86.212	57.1739	80.7198	66.6026	67.8395
288	65.3222	127.941	72.3613	90.5357	62.6848	78.1624	78.5574	75.0386	64.6665	65.6192
289	72.8647	122.796	65.8591	86.0905	63.4305	91.0459	67.8516	66.0201	63.3192	67.0797
290	63.0802	109.166	68.8549	104.627	62.3878	76.1001	64.9959	70.3363	64.1468	66.2869
291	66.1493	125.49	66.0084	89.2577	59.6074	77.1063	66.4198	67.4312	62.8598	67.9813
292	67.2868	112.193	67.0376	95.8896	71.8819	77.1522	72.7908	72.4166	66.0661	69.6759
293	85.0645	124.002	65.2709	84.7849	71.4148	77.7321	66.0093	77.2922	62.8205	68.3418
294	75.6937	121.737	71.6033	82.5594	68.5143	73.9149	71.9233	70.2993	72.0664	70.3991
295	77.2208	117.867	77.0078	92.2052	69.7704	84.2752	68.8076	73.2496	68.2213	64.0739
296	90.5181	115.438	64.5893	87.1326	67.3683	82.4355	61.9245	70.6243	65.2323	66.4515
297	62.0074	115.275	75.2245	84.4574	71.8653	72.2126	67.0475	76.3393	62.98	66.3657
298	74.7883	112.779	70.8891	88.7821	68.199	72.2971	67.7833	82.6409	60.2168	67.5219
299	65.976	123.437	60.7346	94.8561	63.8421	81.4261	58.2866	68.3543	64.2482	67.5805
300	96.9451	95.4259	64.9059	24.1312				80.8344	58.5427
1		39.3851
2		65.077
3		80.3417
4		79.8631
5		77.6821
6		112.653
7		92.0338
8		80.0902
9		91.3075
10		88.7349
11		105.816
12		94.5435
13		79.4447
14		91.71
15		82.256
16		82.08
17		89.7352
18		82.2126
19		88.3611
20		98.8257
21		99.8669
22		104.635
23		102.353
24		96.6609
25		91.3828
26		84.7492
27		104.073
28		89.4572
29		92.5403
30		104.474
31		100.004
32		112.304
33		86.1472
34		106.042
35		99.6735
36		84.8905
37		105.568
38		97.5326
39		111.99
40		93.2256
41		98.7529
42		93.8765
43		94.6877
44		105.957
45		102.248
46		102.758
47		119.277
48		128.494
49		103.089
50		105.043
51		110.674
52		103.062
53		113.101
54		119.915
55		112.363
56		110.231
57		116.651
58		122.21
59		110.402
60		116.713
61		111.025
62		122.035
63		113.006
64		98.8305
65		130.3
66		105.66
67		110.818
68		106.777
69		118.589
70		104.286
71		100.528
72		113.951
73		104.884
74		102.802
75		104.807
76		100.299
77		108.227
78		109.049
79		117.823
80		115.936
81		168.354
82		98.5975
83		99.4128
84		102.327
85		113.096
86		109.978
87		100.635
88		104.336
89		123.364
90		99.3731
91		116.664
92		114.477
93		107.358
94		113.537
95		103.867
96		108.412
97		117.981
98		125.831
99		115.76
100		135.495
101		118.543
102		113.208
103		112.273
104		111.511
105		125.317
106		116.101
107		107.612
108		112.464
109		111.052
110		121.2
111		115.959
112		106.058
113		128.592
114		124.702
115		146.471
116		140.937
117		130.025
118		151.209
119		160.343
120		130.2
121		150.288
122		146.607
123		131.179
124		130.601
125		140.342
126		133.058
127		140.159
128		121.374
129		122.794
130		151.589
131		128.249
132		127.334
133		124.328
134		111.277
135		113.336
136		111.324
137		142.382
138		118.647
139		108.11
140		113.559
141		120.235
142		124.367
143		116.042
144		110.149
145		132.485
146		120.378
147		116.104
148		119.214
149		107.321
150		110.693
150		111.926
151		110.135
152		117.391
153		107.986
154		122.925
155		118.182
156		114.026
157		115.899
158		112.901
159		104.246
160		117.101
161		110.101
162		120.694
163		114.706
164		107.138
165		118.77
166		125.666
167		114.659
168		105.534
169		106.585
170		107.847
171		101.519
172		106.286
173		111.333
174		114.365
175		104.15
176		108.914
177		123.663
178		108.991
179		110.872
180		122.585
181		112.144
182		108.026
183		110.221
184		111.331
185		129.284
186		109.195
187		106.709
188		104.927
189		110.308
190		122.901
191		110.849
192		112.298
193		108.643
194		110.641
195		103.442
196		105.158
197		116.634
198		98.4074
199		110.533
200		106.025
201		102.573
202		103.913
203		111.973
204		105.098
205		107.878
206		108.709
207		110.891
208		115.215
209		100.702
210		107.767
211		107.03
212		112.834
213		109.891
214		111.415
215		119.858
216		104.277
217		101.541
218		119.282
219		112.707
220		109.781
221		102.272
222		118.973
223		100.277
224		105.552
225		108.11
226		105.905
227		96.6338
228		106.956
229		110.595
230		99.9061
231		103.756
232		120.499
233		108.285
234		102.275
235		97.8006
236		100.938
237		100.649
238		111.837
239		95.4688
240		96.8131
241		99.982
242		103.552
243		97.9856
244		111.952
245		96.1744
246		106.477
247		107.155
248		106.02
249		106.002
250		102.765
251		97.161
252		112.903
253		108.111
254		108.275
255		97.1593
256		105.367
257		103.972
258		104.69
259		106.568
260		110.977
261		106.482
262		105.261
263		108.049
264		106.164
265		116.895
266		99.6087
267		106.584
268		100.007
269		108.349
270		119.942
271		114.419
272		114.048
273		125.366
274		105.145
275		112.492
276		100.233
277		108.055
278		111.18
279		108.793
280		115.005
281		96.6191
282		103.924
283		109.49
284		113.099
285		109.408
286		115.745
287		124.601
288		103.467
289		98.4713
290		107.853
291		103.06
292		99.8265
293		99.6328
294		101.195
295		102.185
296		90.5036
297		114.703
298		105.46
299		98.5607
300		63.4949
1		63.3963
2		76.1752
3		80.7195
4		74.5848
5		73.9373
6		83.5655
7		86.4948
8		82.567
9		76.96
10		93.2455
11		74.8578
12		85.6893
13		86.9824
14		81.8231
15		83.1716
16		88.1398
17		87.1522
18		86.4082
19		90.9281
20		85.8575
21		92.4063
22		84.0511
23		84.8943
24		90.0668
25		84.0718
26		89.4536
27		87.3555
28		86.9274
29		83.5927
30		91.5188
31		93.2803
32		89.4117
33		92.0421
34		98.7654
35		86.6545
36		100.646
37		93.214
38		101.813
39		99.0189
40		91.529
41		102.476
42		88.8661
43		109.579
44		95.0152
45		88.7997
46		92.8556
47		83.3103
48		87.3231
49		96.4682
50		99.9325
51		85.1754
52		99.2368
53		88.1247
54		89.8892
55		96.0686
56		87.4998
57		93.9102
58		96.9282
59		93.6476
60		93.0381
61		96.2571
62		103.073
63		88.4731
64		91.5091
65		97.766
66		89.8077
67		101.428
68		102.3
69		104.747
70		101.456
71		117.218
72		94.6474
73		96.0759
74		97.0891
75		102.541
76		96.383
77		98.0294
78		99.3883
79		100.819
80		97.8749
81		101.302
82		112.135
83		108.753
84		115.576
85		110.392
86		114.336
87		146.335
88		106.049
89		109.587
90		106.904
91		108.305
92		116.162
93		121.06
94		118.326
95		153.063
96		111.097
97		120.098
98		116.976
99		124.626
100		124.75
101		113.59
102		142.351
103		158.084
104		122.205
105		129.73
106		135.558
107		142.21
108		126.549
109		147.286
110		145.133
111		141.809
112		147.511
113		151.205
114		165.562
115		157.696
116		158.567
117		180.723
118		167.36
119		158.26
120		176.93
121		165.444
122		159.955
123		152.401
124		150.686
125		167.342
126		172.645
127		160.338
128		156.88
129		153.79
130		152.766
131		154.077
132		169.476
133		157.663
134		151.811
135		143.074
136		140.256
137		168.138
138		143.589
139		162.868
140		127.052
141		141.906
142		156.569
143		145.53
144		134.79
145		132.606
146		147.09
147		144.397
148		163.927
149		136.808
150		146.872
150		140.447
151		152.015
152		153.719
153		158.799
154		139.892
155		146.778
156		144.038
157		154.739
158		136.34
159		144.335
160		146.527
161		147.464
162		150.24
163		138.699
164		147.98
165		142.351
166		149.252
167		146.309
168		148.35
169		141.698
170		144.947
171		142.64
172		140.654
173		143.776
174		133.234
175		151.12
176		129.026
177		132.473
178		140.197
179		150.517
180		131.202
181		139.786
182		133.871
183		151.843
184		147.213
185		145.499
186		148.598
187		144.149
188		131.008
189		141.571
190		151.214
191		142.419
192		143.006
193		148.089
194		150.696
195		139.267
196		158.165
197		143.024
198		121.902
199		140.713
200		138.307
201		141.307
202		145.091
203		149.965
204		137.526
205		139.254
206		160.888
207		136.624
208		133.612
209		135.312
210		144.782
211		135.932
212		133.259
213		141.629
214		136.291
215		134.768
216		134.802
217		135.905
218		129.47
219		139.946
220		129.705
221		149.246
222		133.694
223		135.692
224		126.927
225		133.101
226		144.86
227		148.161
228		147.84
229		124.291
230		127.742
231		128.208
232		139.446
233		151.868
234		126.857
235		144.411
236		151.33
237		160.898
238		123.146
239		129.035
240		119.748
241		143.001
242		139.495
243		137.571
244		137.894
245		142.395
246		136.006
247		138.347
248		120.433
249		125.243
250		130.402
251		125.897
252		135.958
253		131.134
254		140.617
255		123.07
256		129.065
257		138.237
258		131.423
259		132.328
260		134.695
261		125.851
262		131.491
263		134.228
264		114.207
265		134.44
266		130.719
267		124.033
268		132.267
269		129.62
270		122.955
271		127.181
272		125.314
273		128.255
274		118.129
275		132.726
276		125.618
277		120.61
278		129.818
279		117.638
280		131.31
281		127.586
282		120.884
283		141.029
284		128.206
285		118.944
286		127.191
287		116.816
288		116.135
289		115.103
290		132.231
291		116.855
292		139.922
293		119.895
294		116.416
295		119.952
296		123.604
297		117.859
298		111.788
299		121.865
300		63.0911
1		90.1175
2		73.7328
3		87.7492
4		93.893
5		98.6887
6		107.309
7		119.032
8		93.0656
9		107.09
10		93.5829
11		86.8932
12		104.159
13		105.155
14		99.0909
15		98.3405
16		100.758
17		112.211
18		102.029
19		114.2
20		106.805
21		106.312
22		124.452
23		105.131
24		111.232
25		97.5762
26		106.985
27		100.143
28		100.153
29		102.581
30		103.334
31		106.473
32		97.8754
33		125.436
34		105.316
35		111.499
36		104.128
37		111.965
38		104.587
39		122.352
40		119.97
41		106.282
42		101.591
43		114.18
44		126.571
45		117.824
46		102.511
47		104.038
48		102.29
49		107.302
50		122.442
51		118.407
52		109.031
53		102.43
54		117.775
55		102.527
56		103.83
57		104.608
58		102.813
59		104.262
60		103.365
61		110.637
62		102.317
63		99.0428
64		112.756
65		108.743
66		106.76
67		106.781
68		108.282
69		104.069
70		102.628
71		107.589
72		113.5
73		107.192
74		102.729
75		116.836
76		105.229
77		97.455
78		109.133
79		112.35
80		102.266
81		109.101
82		98.2001
83		115.662
84		104.661
85		108.42
86		107.062
87		104.672
88		112.991
89		105.902
90		114.35
91		120.317
92		102.82
93		109.77
94		98.6421
95		111.721
96		100.383
97		108.804
98		108.228
99		101.924
100		104.763
101		118.619
102		112.905
103		118.198
104		105.031
105		112.588
106		103.733
107		118.56
108		108.084
109		110.063
110		104.3
111		113.77
112		111.047
113		113.946
114		116.701
115		116.248
116		124.293
117		112.556
118		108.846
119		109.084
120		117.587
121		114.848
122		102.214
123		114.018
124		121.578
125		119.072
126		111.723
127		111.903
128		113.345
129		111.742
130		113.243
131		108.906
132		102.711
133		110.857
134		114.419
135		115.426
136		99.4432
137		109.052
138		114.857
139		116.33
140		111.602
141		107.714
142		122.275
143		107.068
144		124.959
145		115.251
146		119.47
147		114.339
148		125.958
149		108.928
150		112.653
150		111.412
151		124.027
152		111.949
153		112.586
154		113.47
155		119.139
156		108.6
157		118.928
158		114.259
159		108.865
160		101.695
161		114.909
162		122.724
163		104.261
164		115.662
165		118.041
166		114.847
167		111.852
168		116.833
169		114.249
170		117.821
171		123.441
172		127.667
173		120.29
174		116.494
175		112.341
176		113.675
177		124.409
178		124.834
179		129.308
180		116.117
181		138.04
182		125.135
183		146.944
184		121.898
185		136.556
186		119.51
187		157.905
188		124.065
189		146.488
190		129.934
191		122.623
192		136.375
193		130.805
194		125.155
195		125.828
196		138.213
197		121.077
198		121.224
199		122.865
200		139.195
201		131.538
202		127.188
203		136.857
204		121.632
205		130.923
206		114.432
207		128.27
208		121.184
209		130.698
210		119.223
211		119.055
212		120.782
213		109.489
214		117.89
215		116.343
216		121.848
217		123.575
218		111.936
219		115.551
220		133.318
221		142.105
222		134.329
223		112.178
224		116.896
225		126.144
226		118.918
227		118.269
228		149.131
229		119.053
230		116.912
231		123.382
232		124.427
233		127.525
234		123.47
235		130.379
236		119.718
237		112.297
238		144.701
239		125.3
240		139.253
241		116.935
242		136.156
243		124.831
244		128.154
245		130.978
246		142.312
247		120.949
248		128.559
249		131.476
250		122.868
251		123.116
252		116.846
253		117.06
254		129.872
255		111.447
256		132.126
257		123.085
258		116.997
259		141.424
260		119.266
261		125.314
262		125.529
263		120.903
264		117.08
265		116.107
266		133.574
267		132.954
268		118.536
269		127.589
270		117.863
271		125.746
272		118.632
273		120.985
274		128.851
275		125.313
276		128.614
277		108.742
278		116.724
279		113.708
280		127.276
281		122.544
282		117.975
283		124.899
284		117.73
285		120.303
286		131.941
287		114.019
288		121.911
289		127.158
290		120.072
291		124.685
292		115.502
293		120.235
294		112.601
295		130.712
296		119.139
297		128.004
298		124.344
299		76.0089
300		74.6279
1		84.7891
2		90.0281
3		87.1602
4		92.022
5		95.0527
6		96.9276
7		89.9946
8		116.84
9		102.639
10		90.2436
11		99.2799
12		91.9968
13		102.44
14		107.555
15		100.837
16		104.58
17		111.129
18		111.75
19		97.3958
20		101.957
21		107.446
22		107.626
23		104.663
24		111.185
25		117.773
26		146.965
27		123.766
28		142.316
29		116.08
30		150.157
31		107.62
32		126.122
33		132.073
34		110.265
35		121.243
36		106.145
37		111.23
38		125.952
39		109.248
40		135.402
41		116.669
42		115.936
43		106.443
44		108.108
45		107.226
46		112.648
47		113.209
48		98.2365
49		106.479
50		115.797
51		108.412
52		104.341
53		120.564
54		114.49
55		110.61
56		108.748
57		128.71
58		111.09
59		107.974
60		91.0081
61		109.536
62		108.07
63		99.5228
64		115.358
65		118.688
66		110.976
67		109.808
68		104.893
69		126.472
70		122.777
71		124.226
72		110.299
73		124.398
74		125.964
75		117.747
76		109.48
77		119.805
78		110.555
79		122.984
80		102.446
81		107.567
82		118.253
83		116.445
84		128.269
85		118.547
86		108.008
87		111.534
88		113.089
89		115.925
90		93.8472
91		99.9907
92		128.405
93		116.206
94		107.736
95		128.114
96		112.514
97		118.413
98		102.999
99		135.777
100		109.513
101		112.428
102		100.844
103		115.634
104		109.088
105		115.089
106		117.001
107		114.539
108		113.603
109		121.71
110		112.091
111		143.758
112		107.672
113		119.366
114		127.991
115		149.178
116		111.305
117		118.354
118		119.538
119		109.994
120		108.585
121		100.622
122		119.56
123		116.246
124		106.922
125		117.188
126		120.07
127		112.189
128		112.252
129		94.7304
130		120.034
131		110.072
132		110.796
133		107.451
134		107.733
135		101.403
136		117.787
137		119.598
138		114.053
139		115.602
140		106.978
141		97.2604
142		110.828
143		103.065
144		113.629
145		120.773
146		110.286
147		113.628
148		115.677
149		111.753
150		121.366
150		120.199
151		126.214
152		107.532
153		111.335
154		103.004
155		104.786
156		110.035
157		98.1693
158		113.275
159		108.164
160		114.142
161		103.927
162		110.049
163		114.309
164		109.777
165		99.8433
166		122.165
167		115.952
168		102.589
169		105.179
170		112.085
171		108.359
172		104.259
173		109.62
174		106.833
175		113.378
176		107.661
177		106.579
178		106.293
179		112.331
180		108.609
181		99.9253
182		122.961
183		126.94
184		111.703
185		108.486
186		103.339
187		110.143
188		113.374
189		104.162
190		110.467
191		104.92
192		109.427
193		110.865
194		117.818
195		118.299
196		104.502
197		127.708
198		114.935
199		109.941
200		104.028
201		116.271
202		102.709
203		107.212
204		110.158
205		118.228
206		110.494
207		118.971
208		111.6
209		106.876
210		121.667
211		105.588
212		109.93
213		110.55
214		117.673
215		109.582
216		109.962
217		115.642
218		123.424
219		113.443
220		118.256
221		109.203
222		97.4192
223		108.477
224		112.155
225		128.568
226		110.023
227		118.144
228		118.954
229		109.231
230		108.166
231		133.224
232		114.43
233		107.591
234		117.202
235		109.069
236		121.945
237		116.347
238		116.103
239		122.197
240		119.534
241		121.264
242		116.518
243		113.706
244		109.669
245		106.356
246		122.478
247		118.104
248		98.7783
249		137.947
250		108.628
251		111.003
252		103.159
253		115.181
254		116.983
255		113.173
256		130.357
257		131.121
258		115.169
259		113.102
260		127.242
261		129.456
262		129.26
263		110.97
264		105.47
265		110.401
266		116.185
267		113.263
268		118.066
269		106.77
270		107.507
271		107.208
272		124.911
273		119.376
274		120.111
275		120.357
276		111.427
277		119.437
278		107.333
279		121.953
280		125.646
281		126.628
282		123.94
283		119.383
284		159.894
285		120.113
286		129.053
287		110.396
288		128.526
289		107.235
290		107.844
291		122.532
292		111.048
293		119.945
294		115.763
295		133.399
296		130.061
297		103.928
298		121.816
299
300
